# Supplementary material for: Optimization of Preimplantation Genome Profiling Supports Genomic Selection in Cattle
Source: Cells. 2026 Apr 16;15(8):705. doi: 10.3390/cells15080705 (PMC13115129; doi:10.3390/cells15080705)
Supplement: Supplementary file 1 [file cells-15-00705-s001.zip]

Archive with 1 entries (1 files):
- cells-4226934-supplementary.pdf
